# Supplementary material for: A qualitative investigation of paediatric intensive care staff attitudes towards the diagnosis of lower respiratory tract infection in the molecular diagnostics era
Source: Intensive Care Med Paediatr Neonatal. 2023 Jul 7;1(1):10. doi: 10.1007/s44253-023-00008-z (PMC10329081; doi:10.1007/s44253-023-00008-z)
Supplement: Supplementary file 6 — Additional file 6: Raw data. [file 44253_2023_8_MOESM6_ESM.zip]

Archive with 2 entries (2 files):
- All transcriptions combined.docx
- Anonymised data.xlsx
