# Supplementary material for: A qualitative investigation of paediatric intensive care staff attitudes towards the diagnosis of lower respiratory tract infection in the molecular diagnostics era
Source: Intensive Care Med Paediatr Neonatal. 2023 Jul 7;1(1):10. doi: 10.1007/s44253-023-00008-z (PMC10329081; doi:10.1007/s44253-023-00008-z)
Supplement: Supplementary file 6 — Additional file 6: Raw data. [file 44253_2023_8_MOESM6_ESM.zip › Anonymised data.xlsx]

## Sheet: PaediatricRespirator_DATA_LABEL
Record ID	Country	Region	region_code	Hospital number	CICU	General PICU	Surgical PICU	Neuro PICU	Mixed adult-PICU	Role	Consultant	4a) Select the factor/s that you consider relevant in making a decision whether to prescribe or continue antimicrobial therapy. (choice=Age of the patient)	4a) Select the factor/s that you consider relevant in making a decision whether to prescribe or continue antimicrobial therapy. (choice=History of chronic respiratory disease)	4a) Select the factor/s that you consider relevant in making a decision whether to prescribe or continue antimicrobial therapy. (choice=History of chronic (non-respiratory) medical problem)	4a) Select the factor/s that you consider relevant in making a decision whether to prescribe or continue antimicrobial therapy. (choice=Immunosuppression - due to disease status or medication)	4a) Select the factor/s that you consider relevant in making a decision whether to prescribe or continue antimicrobial therapy. (choice=Known colonisation of the respiratory tract)	4a) Select the factor/s that you consider relevant in making a decision whether to prescribe or continue antimicrobial therapy. (choice=Known/previous antimicrobial resistance,)	4a) Select the factor/s that you consider relevant in making a decision whether to prescribe or continue antimicrobial therapy. (choice=Tracheostomy +/- home ventilation)	4a) Select the factor/s that you consider relevant in making a decision whether to prescribe or continue antimicrobial therapy. (choice=Escalation of respiratory support eg. High flow to CPAP)	4a) Select the factor/s that you consider relevant in making a decision whether to prescribe or continue antimicrobial therapy. (choice=Fever)	4a) Select the factor/s that you consider relevant in making a decision whether to prescribe or continue antimicrobial therapy. (choice=Findings on auscultation)	4a) Select the factor/s that you consider relevant in making a decision whether to prescribe or continue antimicrobial therapy. (choice=New cough)	4a) Select the factor/s that you consider relevant in making a decision whether to prescribe or continue antimicrobial therapy. (choice=New/increased production of respiratory secretions)	4a) Select the factor/s that you consider relevant in making a decision whether to prescribe or continue antimicrobial therapy. (choice=Oxygen requirement)	4a) Select the factor/s that you consider relevant in making a decision whether to prescribe or continue antimicrobial therapy. (choice=Ventilator pressure requirements)	4a) Select the factor/s that you consider relevant in making a decision whether to prescribe or continue antimicrobial therapy. (choice=Respiratory rate (prior to intubation),)	4a) Select the factor/s that you consider relevant in making a decision whether to prescribe or continue antimicrobial therapy. (choice=Other feature on history or examination)	4a) Select the factor/s that you consider relevant in making a decision whether to prescribe or continue antimicrobial therapy. (choice=None of the above)	age	hx_chronic_resp_disease	chronic_nonresp	immunosuppressed	resp_colonisation	amr	trache_or_homevent	escalate_respsupport	fever	ausculatation	cough	secretions	oxygen	ventpressure	rr	You selected that you would use other features on history/examination to aid your decision making to prescribe antimicrobial therapy in this patient.In the following free text box please - a) Describe what additional features you consider important on history or examination.b) Rate each of these features out of 100 in their importance (0 = not important, 100 = highly important).	4c) Which of the following investigations (if any) would you routinely request to investigate this patient's pneumonia? (choice=Chest x-ray)	4c) Which of the following investigations (if any) would you routinely request to investigate this patient's pneumonia? (choice=Chest ultrasound)	4c) Which of the following investigations (if any) would you routinely request to investigate this patient's pneumonia? (choice=Blood gas (venous/capillary/arterial))	4c) Which of the following investigations (if any) would you routinely request to investigate this patient's pneumonia? (choice=Full blood count)	4c) Which of the following investigations (if any) would you routinely request to investigate this patient's pneumonia? (choice=C-Reactive protein)
1	United Kingdom	United Kingdom	4	1	0	1	1	1	0	Consultant	1	1	0	0	0	0	0	0	0	0	1	1	0	0	0	0	0	0	50	0	0	0	0	0	0	0	0	66	66	0	0	0	0		1	0	1	1	1
2	United Kingdom	United Kingdom	4	2	0	1	1	1	0	Consultant	1	1	1	1	1	1	1	0	0	1	0	1	1	1	1	1	0	0	67	100	64	100	73	75	0	0	58	0	57	78	55	68	40		1	0	1	1	1
3	United Kingdom	United Kingdom	4	3	0	1	1	1	0	Consultant	1	0	1	1	1	1	1	1	1	1	1	1	1	1	1	1	0	0	0	90	72	98	87	99	85	94	98	94	91	92	97	99	99		1	0	1	0	1
5	Australia	Australasia	2	1	1	1	1	1	0	Consultant	1	1	1	1	1	1	1	1	1	1	1	1	1	1	1	1	0	0	75	59	60	86	74	78	67	83	85	74	82	83	88	87	81		1	0	1	1	0
6	United Kingdom	United Kingdom	4	4	0	1	1	1	0	Consultant	1	1	1	1	1	1	1	0	0	1	0	0	1	1	1	0	0	0	50	50	51	75	78	77	0	0	50	0	0	66	66	70	0		1	0	0	1	1
7	United Kingdom	United Kingdom	4	5	0	1	1	1	0	Consultant	1	0	0	0	0	0	0	0	0	1	0	1	1	0	0	0	0	0	0	0	0	0	0	0	0	0	68	0	57	72	0	0	0		1	0	1	1	1
8	United Kingdom	United Kingdom	4	1	0	1	1	1	0	Consultant	1	1	1	0	1	0	0	1	1	1	1	1	1	1	0	1	0	0	50	67	0	94	0	0	50	50	76	59	74	73	64	0	55		1	0	1	1	1
10	United Kingdom	United Kingdom	4	1	0	1	1	1	1	Advanced nurse practitioner	0	0	0	0	0	0	0	0	1	1	1	0	1	0	0	0	1	0	0	0	0	0	0	0	0	50	66	50	0	50	0	0	0	Chest x-ray findings, other blood results (CRP, WCC)	1	0	1	1	1
11	Australia	Australasia	2	2	0	1	1	1	0	Consultant	1	0	0	0	0	0	0	0	0	0	0	0	0	0	0	0	1	0	0	0	0	0	0	0	0	0	0	0	0	0	0	0	0	Working diagnosis of pneumonia = decision WHETHER to prescribe antibiotics is made. The factors listed above may then determine WHICH (not if an) antibiotic is used, route of administration and duration.	1	0	0	1	1
12	Australia	Australasia	2	1	1	1	1	1	0	Consultant	1	0	1	1	1	1	1	0	0	0	0	0	0	0	0	0	0	0	0	57	59	76	50	45	0	0	0	0	0	0	0	0	0		1	0	0	1	0
13	United Kingdom	United Kingdom	4	4	0	1	1	1	0	Consultant	1	1	1	0	1	1	1	1	1	1	1	0	1	0	0	0	0	0	98	73	0	100	49	68	70	50	58	63	0	79	0	0	0		1	1	1	1	1
14	Italy	Europe	3	1	0	1	1	0	0	Consultant	1	1	1	0	1	1	1	1	0	0	1	0	0	0	0	0	0	0	79	93	0	93	87	86	93	0	0	75	0	0	0	0	0		1	1	1	1	1
15	Greece	Europe	3	1	0	1	0	0	0	Consultant	1	1	1	1	0	0	0	1	0	1	1	0	0	0	0	0	0	0	98	100	100	0	0	0	100	0	100	65	0	0	0	0	0		1	0	0	0	1
16	Cyprus	Europe	3	1	0	1	1	1	0	Consultant	1	1	0	0	1	1	1	1	0	1	1	0	1	0	0	0	0	0	100	0	0	100	100	98	99	0	67	20	0	94	0	0	0		1	0	1	1	1
17	Greece	Europe	3	1	0	1	1	1	0	Consultant	1	0	1	1	1	0	0	1	1	1	1	0	0	1	0	1	0	0	0	60	50	50	0	0	64	68	63	67	0	0	69	0	69		1	1	1	1	1
18	Singapore	Asia	1	1	1	1	1	1	0	Consultant	1	1	1	1	1	1	1	1	1	1	1	1	1	1	1	1	1	0	78	82	75	73	79	79	79	78	62	61	61	61	59	62	61	Contact history 80 Institutionalization 80	1	0	1	1	1
19	Australia	Australasia	2	3	0	1	1	1	0	Consultant	1	1	1	1	1	1	0	1	1	1	1	1	1	1	1	1	0	0	59	100	100	100	92	0	100	85	82	100	72	72	75	50	50		1	0	0	1	0
21	United Kingdom	United Kingdom	4	4	0	1	1	1	0	Senior medical trainee	0	0	1	1	1	1	0	0	0	1	1	0	1	1	1	1	0	0	0	56	50	79	58	0	0	0	64	67	0	65	91	77	100		1	0	1	1	1
22	United Kingdom	United Kingdom	4	4	0	1	1	1	0	Senior medical trainee	0	0	1	0	1	1	1	1	1	1	0	0	1	1	1	0	0	0	0	61	0	80	72	62	76	96	64	0	0	58	86	89	0		1	1	1	0	0
26	United Kingdom	United Kingdom	4	6	1	1	1	1	1	Consultant	1	1	1	0	1	1	1	0	0	1	0	0	1	1	1	0	0	0	81	99	0	85	100	100	0	0	75	0	0	80	63	65	0		1	1	1	1	1
27	United Kingdom	United Kingdom	4	2	0	1	1	1	0	Consultant	1	1	1	0	1	0	0	1	0	0	0	0	0	0	0	0	0	0	76	67	0	99	0	0	68	0	0	0	0	0	0	0	0		1	0	1	1	1
29	United Kingdom	United Kingdom	4	7	1	1	1	1	0	Senior medical trainee	0	1	1	1	1	1	1	0	1	1	1	1	0	1	1	1	0	0	24	35	26	98	35	18	0	79	86	83	60	0	85	73	83		1	1	1	1	1
30	United Kingdom	United Kingdom	4	8	0	1	1	1	0	Senior medical trainee	0	1	1	1	1	1	1	1	1	1	1	1	1	1	1	1	1	0	20	71	54	83	78	77	64	76	63	59	63	63	80	71	65	POCUS 70 Chest x-ray 70	1	1	1	1	1
31	Denmark	Europe	3	1	0	1	0	1	1	Consultant	1	0	1	1	1	1	1	1	1	1	1	1	1	1	0	1	0	0	0	76	50	92	64	62	80	85	60	40	64	85	74	0	65		1	1	1	1	1
33	United Kingdom	United Kingdom	4	9	1	1	1	1	0	Senior medical trainee	0	1	1	1	1	1	1	1	0	0	0	0	0	0	0	0	0	0	50	21	30	75	74	74	32	0	0	0	0	0	0	0	0		1	1	1	1	1
34	United Kingdom	United Kingdom	4	9	1	1	1	1	0	Senior medical trainee	0	1	1	0	1	1	1	0	1	1	0	0	0	1	0	0	1	0	16	67	0	54	54	64	0	59	78	0	0	0	62	0	0	Culture results- 85	1	0	1	1	1
38	India	Asia	1	1	1	1	1	1	0	Consultant	1	1	1	1	1	1	1	0	1	1	0	0	0	1	1	0	0	0	79	77	86	79	50	90	0	94	90	0	0	0	78	86	0		1	0	1	1	1
39	United Kingdom	United Kingdom	4	10	1	1	1	1	0	Advanced nurse practitioner	0	0	1	0	1	1	1	0	1	1	1	0	1	1	1	0	1	0	0	35	0	65	36	45	0	66	73	66	0	69	50	60	0	Signs of sepsis cvs affected	1	1	1	1	1
40	United Kingdom	United Kingdom	4	9	1	1	1	1	0	Consultant	1	1	1	1	1	1	1	1	0	1	1	0	1	1	0	0	1	0	71	62	64	86	78	82	65	0	83	67	0	82	77	0	0	RSV positive - no antibiotics. Rating 80	1	0	1	1	1
42	United Kingdom	United Kingdom	4	9	1	1	1	1	0	Consultant	1	1	1	0	1	0	0	0	0	0	0	0	1	0	0	0	0	0	70	28	0	100	0	0	0	0	0	0	0	50	0	0	0		1	0	1	1	1
45	New Zealand	Australasia	2	1	1	1	1	1	0	Consultant	1	1	1	1	1	0	0	0	1	1	1	0	1	1	1	1	1	0	94	78	79	97	0	0	0	98	86	78	0	68	97	84	92	Work of breathing 90 CXR findings. 90	1	0	0	1	0
46	Australia	Australasia	2	1	1	1	1	1	0	Consultant	1	1	1	1	1	1	1	0	0	0	0	0	1	1	0	1	0	0	63	91	83	93	82	98	0	0	0	0	0	82	73	0	73		1	0	1	1	1
47	United Kingdom	United Kingdom	4	10	1	1	1	1	0	Advanced nurse practitioner	0	0	1	0	1	1	1	0	1	1	0	0	1	1	1	0	1	0	0	70	0	70	71	73	0	61	67	0	0	58	69	69	0	WCC rising.	1	0	1	1	0
48	India	Asia	1	2	0	1	0	0	1	Senior medical trainee	0	1	0	0	1	1	0	0	0	1	0	0	0	1	0	0	0	0	0	0	0	99	100	0	0	0	100	0	0	0	100	0	0		0	0	0	1	0
49	Hungary	Europe	3	1	0	1	1	0	0	Consultant	1	1	0	0	1	1	1	0	0	1	0	0	0	0	0	0	1	0	81	0	0	76	76	57	0	0	32	0	0	0	0	0	0	POCUS findings	1	1	1	1	1
50	Slovenia	Europe	3	1	1	1	1	1	0	Junior medical trainee	0	1	1	1	1	1	1	1	1	1	1	1	1	0	0	0	1	0	98	90	52	89	94	93	84	84	59	79	50	85	0	0	0	other possible origin of infection	1	1	1	1	1
51	Austria	Europe	3	1	0	1	0	0	0	Senior medical trainee	0	1	1	1	1	1	1	1	1	1	1	0	1	1	1	1	0	0	30	62	59	98	82	83	95	67	68	69	0	39	66	63	65		1	1	1	1	1
52	Czech Republic	Europe	3	1	0	1	0	0	0	Consultant	1	1	1	0	1	1	1	1	0	1	0	0	0	1	1	1	0	0	28	100	0	100	99	50	50	0	83	0	0	0	100	50	50		1	0	1	1	1
53	Tunisia	Africa	5	1	0	1	1	1	0	Senior medical trainee	0	0	0	0	1	1	1	0	0	0	0	0	0	0	0	0	1	0	0	0	0	65	72	77	0	0	0	0	0	0	0	0	0	I'm neonatal medecin We consider materno fetal infection and post natal infection (communautary infection , nosocomial infection , late materno fetal infection)	1	0	0	1	1
54	Italy	Europe	3	2	0	1	0	0	0	Consultant	1	0	1	0	1	0	0	0	0	0	0	0	1	0	0	0	0	0	0	50	0	100	0	0	0	0	0	0	0	74	0	0	0		1	0	0	0	0
55	Switzerland	Europe	3	1	0	1	1	1	0	Consultant	1	1	0	1	1	1	1	1	0	1	1	1	1	0	0	0	0	0	64	0	64	100	55	57	57	0	75	84	64	53	0	0	0		1	0	1	1	1
56	Italy	Europe	3	3	1	1	1	1	0	Consultant	1	1	1	1	1	1	1	1	1	1	1	1	1	1	1	0	0	0	30	50	23	85	76	78	50	97	50	77	81	98	98	98	0		1	1	1	1	1
57	United Kingdom	United Kingdom	4	1	0	1	0	0	0	Consultant	1	0	0	0	1	1	1	0	0	1	1	1	1	0	0	0	0	0	0	0	0	50	50	50	0	0	100	50	100	100	0	0	0		1	1	1	1	1
58	Bolivia	South America	5	1	1	1	1	1	0	Consultant	1	1	1	1	1	1	1	1	0	1	1	0	1	0	0	0	0	0	66	72	30	74	83	78	50	0	50	74	0	68	0	0	0		1	1	1	1	1
59	Bulgaria	Europe	3	1	0	1	1	1	0	Consultant	1	1	1	1	1	1	1	1	0	0	0	0	0	0	0	0	0	0	100	100	71	100	100	86	83	0	0	0	0	0	0	0	0		1	1	1	1	1
60	India	Asia	1	3	1	1	1	1	0	Consultant	1	0	1	1	1	0	1	0	0	1	1	1	1	1	1	0	0	0	0	18	34	63	0	64	0	0	60	63	59	100	87	45	0		1	1	0	1	1
61	India	Asia	1	4	0	1	0	0	0	Consultant	1	1	1	1	1	0	1	1	0	1	1	1	1	1	0	0	1	0	99	50	50	92	0	91	74	0	50	72	86	67	81	0	0	Contact history	1	0	1	1	1
63	United Kingdom	United Kingdom	4	6	1	1	1	1	0	Advanced nurse practitioner	0	0	1	1	1	1	1	1	0	1	0	0	1	1	1	1	0	0	0	88	79	100	76	100	78	0	77	0	0	96	100	92	65		1	1	1	1	1
64	United Kingdom	United Kingdom	4	4	0	1	1	1	0	Nurse practitioner	0	0	1	0	0	1	0	1	0	0	0	0	0	1	1	0	0	0	0	100	0	0	100	0	50	0	0	0	0	0	70	73	0		1	0	1	0	0
67	Spain	Europe	3	1	1	1	1	0	0	Consultant	1	1	1	1	1	1	1	1	1	1	1	0	1	1	0	1	1	0	62	65	56	86	100	100	100	59	59	61	0	64	70	0	65	History of malignancy or other risk factors for fungal infections (80)	1	1	1	1	1
73	United Kingdom	United Kingdom	4	7	1	1	1	1	0	Advanced nurse practitioner	0	0	1	1	1	1	1	0	0	1	0	0	0	0	0	0	0	0	0	0	0	0	70	73	0	0	74	0	0	0	0	0	0		1	1	1	0	1
74	United Kingdom	United Kingdom	4	9	1	1	1	1	0	Consultant	1	1	1	1	1	1	1	0	0	0	0	0	0	0	0	0	0	0	83	88	68	97	90	88	0	0	0	0	0	0	0	0	0		1	0	0	1	1
75	United Kingdom	United Kingdom	4	11	0	1	1	1	0	Consultant	1	1	1	0	1	1	1	1	0	0	0	0	0	0	0	0	0	0	79	98	0	97	97	81	76	0	0	0	0	0	0	0	0		1	1	1	1	1
76	United Kingdom	United Kingdom	4	4	0	1	0	0	0	Consultant	1	1	1	0	1	1	1	1	0	1	1	1	1	1	1	0	1	0	76	63	0	98	74	75	69	0	86	67	87	90	83	88	0	Contact (65), rash (75),	1	0	1	1	1
78	Egypt	Africa	5	1	0	1	0	0	0	Senior medical trainee	0	1	1	0	1	1	0	1	1	1	1	0	0	1	0	0	0	0	80	79	0	91	87	0	89	88	57	66	0	0	71	0	0		1	0	1	1	1
79	United Kingdom	United Kingdom	4	9	1	1	1	1	0	Consultant	1	0	1	0	1	1	1	1	1	1	1	0	1	1	0	0	0	0	0	81	0	74	62	63	50	80	50	50	0	62	77	0	0		1	0	1	1	1
81	United Kingdom	United Kingdom	4	1	0	1	1	1	0	Consultant	1	1	1	1	1	1	1	1	0	1	0	0	0	1	1	0	0	0	100	61	61	88	80	64	65	0	59	0	0	0	62	63	0		1	0	1	1	1
84	Australia	Australasia	2	1	1	1	1	1	0	Consultant	1	1	1	1	1	1	1	1	0	0	1	0	1	0	0	0	1	0	29	63	56	84	84	86	63	0	0	62	0	61	0	0	0	Color of secretions, if newly purulent, brown or green, compared with clear or white I said not fever, but high fever (T>38.5) or persistent fever would be a factor I would consider. A procalcitonin >2ng/ml	1	0	0	1	0
85	Australia	Australasia	2	1	1	1	1	1	0	Senior medical trainee	0	1	1	1	1	1	1	1	1	0	0	0	0	1	1	0	0	0	56	50	62	78	76	81	66	74	0	0	0	0	82	82	0		1	0	0	1	0
87	Australia	Australasia	2	1	1	1	1	1	0	Senior medical trainee	0	0	1	1	1	0	1	1	1	1	0	1	0	1	0	0	0	0	0	99	62	100	0	55	61	50	72	0	71	0	52	0	0		1	0	0	0	1
88	Australia	Australasia	2	1	1	1	1	1	0	Consultant	1	0	1	1	1	0	1	0	1	1	1	0	1	1	1	0	1	0	0	98	97	98	0	98	0	76	78	78	0	86	83	83	0	Clinical history of disease course (100)	1	0	1	1	1
89	Latvia	Europe	3	1	1	1	1	1	0	Consultant	1	0	1	1	1	1	1	1	0	1	1	1	1	0	0	0	0	0	0	86	89	88	70	100	100	0	82	25	25	72	0	0	0		1	0	1	1	1
90	Greece	Europe	3	1	0	1	1	1	0	Junior medical trainee	0	1	1	1	1	1	1	1	0	1	1	0	1	0	0	0	0	0	89	100	78	100	99	100	100	0	69	70	0	85	0	0	0		1	0	1	1	1
92	United Kingdom	United Kingdom	4	10	1	1	1	1	0	Consultant	1	0	0	0	0	0	0	0	0	0	0	0	0	0	0	0	0	1	0	0	0	0	0	0	0	0	0	0	0	0	0	0	0		1	0	1	1	1
93	Greece	Europe	3	2	1	1	1	1	0	Consultant	1	0	1	0	1	1	1	1	1	1	1	0	1	1	1	0	0	0	0	76	0	91	67	63	70	78	88	100	0	83	97	73	0		1	0	0	0	1
95	Hungary	Europe	3	2	0	1	0	0	0	Consultant	1	0	1	0	1	1	0	1	1	0	0	0	1	1	0	0	0	0	0	23	0	87	76	0	78	99	0	0	0	99	97	0	0		1	1	1	1	1
98	Singapore	Asia	1	1	1	1	1	1	0	Consultant	1	1	1	1	1	1	1	1	1	0	0	0	1	0	0	0	0	0	64	81	83	100	68	64	68	70	0	0	0	70	0	0	0		1	0	0	1	1
99	Germany	Europe	3	1	1	1	1	1	0	Consultant	1	0	1	1	1	1	1	1	1	1	0	0	1	1	1	1	0	0	0	50	50	93	67	85	67	79	74	0	0	64	89	77	81		0	0	1	0	1
100	Italy	Europe	3	4	0	1	1	1	1	Consultant	1	1	1	1	1	1	0	1	0	0	0	0	0	0	0	0	0	0	58	58	64	76	62	0	69	0	0	0	0	0	0	0	0		1	0	1	1	1
101	Spain	Europe	3	2	1	1	1	1	0	Consultant	1	1	1	1	1	1	1	1	0	0	0	0	0	0	0	0	0	0	59	92	65	93	100	99	92	0	0	0	0	0	0	0	0		1	1	1	1	1
107	Australia	Australasia	2	4	1	1	1	1	0	Consultant	1	0	1	0	1	1	0	0	0	0	0	0	1	1	1	0	0	0	0	65	0	93	60	0	0	0	0	0	0	71	87	64	0		1	0	0	1	0
108	Syria	Africa	5	1	0	1	1	0	0	Consultant	1	1	1	1	1	1	1	1	0	1	1	1	0	1	1	0	0	0	38	100	50	100	100	83	64	0	75	32	32	0	37	40	0		1	0	1	1	1
[truncated: 207 more columns]
